# Supplementary material for: FluoroTome 1: An Apparatus for Tomographic Imaging of Radio-Fluorogenic (RFG) Gels
Source: Polymers (Basel). 2019 Oct 23;11(11):1729. doi: 10.3390/polym11111729 (PMC6918256; doi:10.3390/polym11111729)
Supplement: Supplementary file 1 [file polymers-11-01729-s001.zip]

Archive with 8 entries (7 files):
- SP-FINAL/
- SP-FINAL/.DS_Store
- SP-FINAL/3D movie.avi
- SP-FINAL/external schematic.jpeg
- SP-FINAL/external schematic.pdf
- SP-FINAL/internal schematic.jpeg
- SP-FINAL/internal schematic.pdf
- SP-FINAL/User Manual.pdf
